# Supplementary material for: Occurrence of Central Nervous System Complications of Respiratory Syncytial Virus Infections: A Systematic Review with Meta-Analysis
Source: Epidemiologia (Basel). 2024 Jul 19;5(3):421–55. doi: 10.3390/epidemiologia5030031 (PMC11270441; doi:10.3390/epidemiologia5030031)
Supplement: Supplementary file 1 [file epidemiologia-05-00031-s001.zip]

Archive with 1 entries (1 files):
- epidemiologia-3007460-supplementary.pdf
